# Supplementary material for: Non-Invasive Quantification of Faecal and Urine Reproductive Hormone Metabolites in the Naked Mole-Rat (Heterocephalus glaber)
Source: Animals (Basel). 2023 Sep 27;13(19):3039. doi: 10.3390/ani13193039 (PMC10571929; doi:10.3390/ani13193039)
Supplement: Supplementary file 1 [file animals-13-03039-s001.zip]

Archive with 1 entries (1 files):
- animals-2614113-supplementary.pdf
